# Supplementary material for: Bioinformatics-based identification of miR-542-5p as a predictive biomarker in breast cancer therapy
Source: Hereditas. 2018 Jan 15;155:17. doi: 10.1186/s41065-018-0055-7 (PMC5769523; doi:10.1186/s41065-018-0055-7)
Supplement: Supplementary file 1 — Data sets of tamoxifen resistant breast cancer samples in the GEO. (XLSX 10 kb) [file 41065_2018_55_MOESM1_ESM.xlsx]

## Sheet: TAB1
sup table1
tamoxifen treated samples of breast cancer tissue and all tamoxifen resistant breast cancer cell samples in the GEO
series	samples	RNA type	title
GSE9195	tissue	m RNA	Predicting prognosis using molecular profiling in estrogen receptor-positive breast cancer treated with tamoxifen.
GSE12665	tissue	m RNA	Estrogen receptor (ESR1) mRNA expression and benefit from tamoxifen in the treatment and prevention of estrogen receptor-positive breast cancer.
GSE7378	tissue	m RNA	Enhanced NF kappa B and AP-1 transcriptional activity associated with antiestrogen resistant breast cancer.
GSE9893	tissue	m RNA	A gene expression signature that can predict the recurrence of tamoxifen-treated primary breast cancer.
GSE37405	tissue	miRNA	Global microRNA expression profiling of high-risk ER+ breast cancers from patients receiving adjuvant tamoxifen mono-therapy: a DBCG study.
GSE12708	cell	m RNA	ERRγ mediates Tamoxifen resistance in novel models of invasive lobular breast cancer
GSE14986	cell	m RNA	Antiestrogen-resistant subclones of MCF-7 human breast cancer cells are derived from a common clonal drug-resistant progenitor
GSE96670	cell	m RNA	Tamoxifen response and resistance in invasive lobular breast cancer
GSE67916	cell	m RNA	Gene expression profiling identifies FYN as an important molecule in tamoxifen resistance and a predictor of early recurrence in patients treated with endocrine therapy.
GSE66607	cell	miRNA	Identification of differently expressed miRNAs between Tamoxifen sensitive cells and Tamoxifen resistant cells
