# Supplementary material for: Bioinformatics-based identification of miR-542-5p as a predictive biomarker in breast cancer therapy
Source: Hereditas. 2018 Jan 15;155:17. doi: 10.1186/s41065-018-0055-7 (PMC5769523; doi:10.1186/s41065-018-0055-7)
Supplement: Supplementary file 2 — Identification of DEGs in GSE66607. (XLSX 14 kb) [file 41065_2018_55_MOESM2_ESM.xlsx]

## Sheet: 1496094_workflow_diff_8-flitere
supplement 2 Identification of DEGs of miRNAs in MCF-7 VS MCF-7/TAMR Cells in GSE66607.
Accession	Transcript ID	Fold Change	Rank	miRNA Feature
MIMAT0014991	hsa-miR-3128	10.2477	2	up
MIMAT0004794	hsa-miR-551b-5p	7.6971	4	up
MIMAT0005829	hsa-miR-1184	5.28133	8	up
MIMAT0015086	hsa-miR-3201	4.88526	11	up
MIMAT0019743	hsa-miR-4667-5p	4.62679	12	up
MIMAT0019043	hsa-miR-2392	4.27851	13	up
MIMAT0019855	hsa-miR-4732-5p	4.13182	16	up
MIMAT0005896	hsa-miR-1244	3.94312	18	up
MIMAT0018350	hsa-miR-3935	3.94312	19	up
MIMAT0019077	hsa-miR-1587	3.81392	22	up
MIMAT0015052	hsa-miR-3175	3.72368	23	up
MIMAT0018965	hsa-miR-4446-3p	3.46847	26	up
MIMAT0009447	hsa-miR-1972	3.35199	27	up
MIMAT0019058	hsa-miR-4521	3.33844	28	up
MIMAT0005576	hsa-miR-1226-5p	3.2645	30	up
MIMAT0019978	hsa-miR-4800-5p	3.16784	32	up
MIMAT0003340	hsa-miR-542-5p	2.96258	36	up
MIMAT0017999	hsa-miR-3619-5p	2.92832	39	up
MIMAT0019082	hsa-miR-4539	2.78464	44	up
MIMAT0018927	hsa-miR-378e	2.72543	46	up
MIMAT0017352	hsa-miR-2277-5p	2.72459	47	up
MIMAT0019845	hsa-miR-4726-5p	2.63818	49	up
MIMAT0005954	hsa-miR-4726-3p	2.59431	50	up
MIMAT0019027	hsa-miR-4492	2.53956	51	up
MIMAT0018964	hsa-miR-4445-3p	2.53359	52	up
MIMAT0004784	hsa-miR-455-3p	2.42546	58	up
MIMAT0018945	hsa-miR-4430	2.37893	60	up
MIMAT0015019	hsa-miR-3147	2.37892	61	up
MIMAT0019739	hsa-miR-4665-5p	2.33511	66	up
MIMAT0018936	hsa-miR-4423-3p	2.30175	68	up
MIMAT0019835	hsa-miR-4721	2.29961	69	up
MIMAT0004494	hsa-miR-21-3p	2.28957	70	up
MIMAT0000728	hsa-miR-375	2.28618	71	up
MIMAT0009199	hsa-miR-365a-5p	2.21873	73	up
MIMAT0018980	hsa-miR-4458	2.21873	73	up
MIMAT0000421	hsa-miR-122-5p	2.21813	75	up
MIMAT0004609	hsa-miR-149-3p	2.18701	76	up
MIMAT0016847	hsa-miR-378c	2.18513	77	up
MIMAT0005880	hsa-miR-1290	2.1732	78	up
MIMAT0019849	hsa-miR-4728-5p	2.14427	80	up
MIMAT0015085	hsa-miR-3200-3p	2.13817	81	up
MIMAT0002874	hsa-miR-503-5p	2.13348	82	up
MIMAT0019721	hsa-miR-4655-5p	2.10237	85	up
MIMAT0019045	hsa-miR-4508	2.09698	86	up
MIMAT0019044	hsa-miR-4507	2.09488	87	up
MIMAT0018968	hsa-miR-4449	2.08763	88	up
MIMAT0018985	hsa-miR-3135b	2.07024	89	up
MIMAT0019699	hsa-miR-4640-5p	2.03582	90	up
MIMAT0004978	hsa-miR-935	-14.2004	1	down
MIMAT0002809	hsa-miR-146b-5p	-7.99176	3	down
MIMAT0002820	hsa-miR-497-5p	-6.47237	5	down
MIMAT0004588	hsa-miR-27b-5p	-6.29826	6	down
MIMAT0005939	hsa-miR-1281	-6.14601	7	down
MIMAT0004514	hsa-miR-29b-1-5p	-5.03976	9	down
MIMAT0001536	hsa-miR-429	-4.91691	10	down
MIMAT0000279	hsa-miR-222-3p	-4.16471	14	down
MIMAT0019691	hsa-miR-4634	-4.14076	15	down
MIMAT0000278	hsa-miR-221-3p	-3.94837	17	down
MIMAT0000461	hsa-miR-195-5p	-3.88553	20	down
MIMAT0006765	hsa-miR-1825	-3.83198	21	down
MIMAT0000419	hsa-miR-27b-3p	-3.69754	24	down
MIMAT0004955	hsa-miR-374b-5p	-3.67017	25	down
MIMAT0004558	hsa-miR-181a-2-3p	-3.3364	29	down
MIMAT0004800	hsa-miR-550a-5p	-3.19297	31	down
MIMAT0000446	hsa-miR-127-3p	-3.13415	33	down
MIMAT0004515	hsa-miR-29b-2-5p	-3.10253	34	down
MIMAT0002177	hsa-miR-486-5p	-2.96258	35	down
MIMAT0019059	hsa-miR-1269b	-2.96258	36	down
MIMAT0004497	hsa-miR-24-2-5p	-2.94802	38	down
MIMAT0004485	hsa-let-7e-3p	-2.88894	40	down
MIMAT0000098	hsa-miR-100-5p	-2.85548	41	down
MIMAT0018000	hsa-miR-23c	-2.80937	42	down
MIMAT0004603	hsa-miR-125b-2-3p	-2.80418	43	down
MIMAT0003885	hsa-miR-454-3p	-2.76301	45	down
MIMAT0000762	hsa-miR-324-3p	-2.65902	48	down
MIMAT0007402	hsa-miR-103b	-2.52051	53	down
MIMAT0000765	hsa-miR-335-5p	-2.47581	54	down
MIMAT0000692	hsa-miR-30e-5p	-2.44206	55	down
MIMAT0002876	hsa-miR-505-3p	-2.4402	56	down
MIMAT0004926	hsa-miR-708-5p	-2.43606	57	down
MIMAT0004819	hsa-miR-671-3p	-2.39237	59	down
MIMAT0000226	hsa-miR-196a-5p	-2.36665	62	down
MIMAT0000089	hsa-miR-31-5p	-2.35557	63	down
MIMAT0004484	hsa-let-7d-3p	-2.34573	64	down
MIMAT0015055	hsa-miR-3178	-2.34096	65	down
MIMAT0003339	hsa-miR-421	-2.30602	67	down
MIMAT0016872	hsa-miR-4317	-2.27136	72	down
MIMAT0004983	hsa-miR-940	-2.15814	79	down
MIMAT0000222	hsa-miR-192-5p	-2.12965	83	down
MIMAT0000068	hsa-miR-15a-5p	-2.1119	84	down
MIMAT0000761	hsa-miR-324-5p	-2.03307	91	down
