# Supplementary material for: Bioinformatics-based identification of miR-542-5p as a predictive biomarker in breast cancer therapy
Source: Hereditas. 2018 Jan 15;155:17. doi: 10.1186/s41065-018-0055-7 (PMC5769523; doi:10.1186/s41065-018-0055-7)
Supplement: Supplementary file 3 — Identification of DEGs in GSE 67916. (XLSX 26 kb) [file 41065_2018_55_MOESM3_ESM.xlsx]

## Sheet: Sheet3
supplement 3 Identification of DEGs of miRNAs in breast cancer tissue with or without tamoxifen resistance in GSE 67916.
adj.P.Val	t	B	logFC	miRNA_ID
1.89e-06	5.36103	4.8758	0.123598	hsa-miR-335*
1.372e-05	4.7985	3.0556	0.0763603	hsa-miR-508-3p
4.403e-05	4.45761	1.9865	0.408461	hsa-miR-190b
7.835e-05	4.2856	1.4594	0.533899	hsa-miR-139-3p
9.628e-05	4.22347	1.2713	0.105365	hsa-miR-141*
9.682e-05	4.23555	1.275	0.0799553	hsa-miR-592
0.00011996	4.15673	1.0706	0.225005	hsa-miR-339-5p
0.00013171	4.12825	0.9854	0.11026	hsa-miR-204
0.00015367	4.08106	0.8449	0.091154	hsa-miR-383
0.00024071	3.94235	0.4366	0.0692849	hsa-miR-223*
0.00029242	3.91083	0.2868	0.0571252	hsa-miR-214*
0.0002991	3.87444	0.2394	0.0808434	hsa-miR-616*
0.0003113	3.87848	0.2195	0.0563064	hsa-miR-517c
0.00032331	3.84997	0.1687	0.272016	hsa-miR-365
0.00037856	3.80524	0.0312	0.0666431	hsa-miR-876-5p
0.00040324	3.78014	-0.0316	0.137157	hsa-miR-502-5p
0.00045687	3.74526	-0.139	0.0616181	hsa-miR-632
0.00054249	3.68541	-0.3	0.0786416	hsa-miR-651
0.00056793	3.67529	-0.3356	0.102538	hsa-miR-520c-3p
0.00062504	3.63976	-0.428	0.0821431	hsa-miR-507
0.00069104	3.61624	-0.5065	0.0851923	hsa-miR-493*
0.00075933	3.57658	-0.6036	0.115803	hsa-miR-363*
0.00076208	3.5754	-0.6068	0.14573	hsa-miR-500
0.00076256	3.5752	-0.6074	0.11266	hsa-miR-29a*
0.00079992	3.55958	-0.6505	0.214317	hsa-miR-148b
0.00080726	3.5566	-0.6587	0.232089	hsa-miR-625
0.00089975	3.52105	-0.7565	0.188409	hsa-miR-744
0.00096793	3.49701	-0.8222	0.226257	hsa-miR-99b*
0.00104736	3.47095	-0.8931	0.0588832	hsa-let-7e*
0.00104993	3.51283	-0.836	0.180718	hsa-miR-363
0.00106847	3.47669	-0.8917	0.0519081	hsa-miR-643
0.0011761	3.43248	-0.9973	0.122637	hsa-miR-629
0.00124709	3.41294	-1.0499	0.0984453	hsa-miR-654-3p
0.00124896	3.41244	-1.0512	0.276354	hsa-miR-518e*
0.00126653	3.40778	-1.0638	0.243506	hsa-miR-526b
0.00127683	3.40507	-1.071	0.170184	hsa-miR-500*
0.00130705	3.39725	-1.092	0.191189	hsa-miR-524-5p
0.00135106	3.38616	-1.1217	0.126465	hsa-miR-125a-3p
0.00139737	3.37485	-1.152	0.126812	hsa-miR-662
0.00145691	3.36083	-1.1894	0.201894	hsa-miR-92b
0.00149402	3.35236	-1.2119	0.0685522	hsa-let-7f-2*
0.00151805	3.34698	-1.2262	0.314197	hsa-miR-124
0.00153276	3.34373	-1.2348	0.228831	hsa-miR-625*
0.00153643	3.34292	-1.237	0.112787	hsa-miR-330-5p
0.00169626	3.30944	-1.3255	0.115587	hsa-miR-532-5p
0.00173816	-16.359	-3.7584	-1.72732	hsa-miR-346
0.00192948	3.26559	-1.4407	0.110548	hsa-miR-603
0.00194301	3.26321	-1.4469	0.138899	hsa-miR-520a-5p
0.00195374	3.26132	-1.4519	0.370525	hsa-miR-193a-3p
0.00196844	3.2621	-1.4519	0.131892	hsa-miR-502-3p
0.00197378	3.25784	-1.461	0.12287	hsa-miR-29c*
0.00211208	3.23463	-1.5214	0.165028	hsa-let-7b*
0.00215328	3.22799	-1.5387	0.270872	hsa-miR-193b
0.00216343	3.22963	-1.5362	0.0634558	hsa-miR-16-1*
0.00218425	3.22308	-1.5514	0.116297	hsa-miR-337-3p
0.00225978	3.22507	-1.5533	0.119527	hsa-miR-520g
0.00233922	3.19945	-1.6125	0.205828	hsa-miR-185
0.00239926	3.1907	-1.6351	0.129832	hsa-miR-601
0.00244834	3.18369	-1.6531	0.286756	hsa-miR-208a
0.002494	-3.20543	-1.539	-0.455414	hsa-miR-1908
0.00252288	3.17329	-1.6798	0.0893297	hsa-miR-17*
0.00253203	3.17204	-1.6831	0.111475	hsa-miR-99a*
0.00260149	3.17228	-1.6859	0.0396497	hsa-miR-211
0.00260687	3.16192	-1.709	0.17843	hsa-miR-526b*
0.00261601	3.16071	-1.7121	0.19022	hsa-miR-361-5p
0.00262801	3.16539	-1.7023	0.0618921	hsa-miR-519c-3p
0.00266726	3.15396	-1.7294	0.152387	hsa-miR-518d-5p
0.00271985	3.1502	-1.7399	0.0665198	hsa-miR-548d-3p
0.002723	-3.13	-1.9477	-0.117	hsa-miRPlus-D1120
0.00274927	3.14341	-1.7563	0.0458526	hsa-miR-548a-3p
0.00276386	3.14156	-1.761	0.238588	hsa-miR-423-3p
0.00278671	3.13869	-1.7683	0.302381	hsa-miR-320a
0.00290028	3.12772	-1.797	0.0633189	hsa-miR-103-2*
0.00290275	3.12742	-1.7977	0.0921763	hsa-miR-132*
0.00303494	3.11484	-1.8301	0.0543851	hsa-miR-15b*
0.00305865	3.10611	-1.8511	0.225449	hsa-miR-302c*
0.00307902	3.10378	-1.857	0.106314	hsa-miR-147
0.00310663	3.1364	-1.7886	0.0409672	hsa-miR-505
0.0032204	3.09088	-1.8899	0.0680111	hsa-miR-875-3p
0.00322259	3.08775	-1.8974	0.100691	hsa-miR-122
0.00326498	3.08315	-1.909	0.151847	hsa-miR-10a*
0.00336068	3.07581	-1.9277	0.0508591	hsa-miR-578
0.0033681	3.07503	-1.9296	0.0595367	hsa-miR-371-3p
0.00347603	3.06103	-1.9646	0.0639467	hsa-miR-101*
0.00373462	3.03835	-2.0211	0.0738061	hsa-miR-517*
0.003969	3	-2.2891	0.119	hsa-miRPlus-A1056
0.00403181	3.00831	-2.0959	0.0608191	hsa-miR-301b
0.00404771	3.0069	-2.0994	0.202283	hsa-miR-340
0.0040538	3.00636	-2.1007	0.151532	hsa-miR-297
0.00406727	3.00518	-2.1036	0.289541	hsa-miR-659
0.00415193	3.00048	-2.1144	0.0548204	hsa-miR-541*
0.00418773	2.99474	-2.1294	0.197913	hsa-miR-488
0.0042774	2.98714	-2.1481	0.109855	hsa-miR-425*
0.00435846	2.98041	-2.1647	0.193127	hsa-miR-586
0.00437744	2.9842	-2.1541	0.0463765	hsa-miR-573
0.00438627	2.97812	-2.1703	0.105698	hsa-miR-944
0.00442636	2.97485	-2.1784	0.0926528	hsa-miR-106b*
0.00457942	2.9652	-2.2013	0.074559	hsa-miR-769-5p
0.00462845	2.95878	-2.2178	0.210055	hsa-miR-423-5p
0.00473081	2.95089	-2.2371	0.172023	hsa-miR-361-3p
0.00478338	2.9469	-2.2468	0.294197	hsa-miR-492
0.00483206	2.94324	-2.2558	0.41137	hsa-miR-222
0.0049296	2.936	-2.2734	0.224003	hsa-miR-551b*
0.00494298	2.93502	-2.2758	0.127999	hsa-miR-20b*
0.004994	-2.92	-2.4962	-0.0983	hsa-miR-650
0.00501553	2.92974	-2.2886	0.211142	hsa-miR-663
0.00517168	2.92368	-2.3009	0.0655318	hsa-miR-598
0.00529527	2.91003	-2.3364	0.10629	hsa-miR-324-3p
0.00530891	2.90909	-2.3387	0.14736	hsa-miR-122*
0.00537822	2.90681	-2.3429	0.0835238	hsa-miR-484
0.00548211	2.89739	-2.3669	0.067652	hsa-miR-219-1-3p
0.00572445	2.88158	-2.405	0.152416	hsa-let-7d*
0.00583871	2.87434	-2.4224	0.102395	hsa-miR-595
0.00589746	2.87067	-2.4312	0.186101	hsa-miR-611
0.00604889	2.86137	-2.4534	0.086723	hsa-miR-877*
0.0061519	-4.36791	-2.7616	-1.34248	hsa-miR-892a
0.00623343	2.85264	-2.4725	0.082195	hsa-miR-937
0.006357	2.84308	-2.497	0.192413	hsa-miR-668
0.00637193	-4.33262	-3.156	-0.289758	hsa-miR-520b
0.00639933	2.84063	-2.5029	0.432101	hsa-let-7b
0.006445	2.82	-2.7253	0.14	hsa-miR-645
0.00654146	2.83251	-2.5221	0.133413	hsa-miR-29b-1*
0.00654477	2.83233	-2.5226	0.146486	hsa-miR-635
0.00662701	2.82771	-2.5335	0.25579	hsa-let-7c
0.00670743	2.82325	-2.5441	0.109881	hsa-miR-876-3p
0.006761	2.81	-2.7682	0.058	hsa-miR-504
0.00681056	2.81759	-2.5575	0.215492	hsa-miR-583
0.00685	-2.81	-2.7638	-0.0197	hsa-miR-555
0.00686655	2.81456	-2.5646	0.169001	hsa-miR-195*
0.00695738	2.80968	-2.5762	0.282165	hsa-miR-221
0.00699009	2.80794	-2.5803	0.126416	hsa-miR-127-5p
0.007013	-2.79	-2.8009	-0.176	hsa-miR-181a-2*
0.007106	2.82185	-2.413	0.246065	hsa-miR-1259
0.00744534	2.78444	-2.6355	0.144921	hsa-miR-675*
0.007484	-2.77	-2.859	-0.12	hsa-miR-622
0.00754098	2.77968	-2.6467	0.201012	hsa-miR-298
0.00769392	2.77217	-2.6642	0.37924	hsa-miR-342-3p
0.0077443	2.78411	-2.6202	0.0446577	hsa-miR-302d
0.007888	-2.75	-2.9058	-0.034	hsa-miR-302b*
0.00810643	2.75258	-2.7098	0.20405	hsa-miR-296-3p
0.008162	2.74	-2.9364	0.266	hsa-miR-338-5p
0.008259	-2.73	-2.9469	-0.124	hsa-miR-600
0.008349	-2.7604	-2.546	-0.198546	hsa-miR-498
0.008459	-2.72	-2.9682	-0.121	hsa-miR-92b*
0.00848511	2.73748	-2.7422	0.0500334	hsa-miR-593
0.00851548	2.73613	-2.7454	0.0472027	hsa-miR-627
0.008643	-2.72	-2.9874	-0.081	hsa-miR-331-5p
0.00864318	2.72843	-2.7658	0.179673	hsa-miR-146b-3p
0.00904853	2.71109	-2.8057	0.122306	hsa-miR-610
0.00928706	2.70323	-2.8209	0.0367658	hsa-miR-105*
0.00940677	2.69835	-2.8321	0.102048	hsa-miR-433
0.00943765	2.6951	-2.8424	0.154278	hsa-miR-887
0.00952547	2.69158	-2.8505	0.0613178	hsa-miR-453
0.00954439	2.69082	-2.8522	0.191223	hsa-miR-922
0.009592	-2.68	-3.0799	-0.0533	hsa-miR-138
0.00987684	2.67777	-2.882	0.197199	hsa-miR-296-5p
0.00999339	2.67328	-2.8922	0.0631446	hsa-miR-31*
0.010221	2.65	-3.1362	0.117	hsa-miR-620
0.0103899	2.65839	-2.926	0.140333	hsa-miR-136
0.0104425	2.65838	-2.9228	0.0881694	hsa-miR-18b*
0.0105799	2.65144	-2.9417	0.0825202	hsa-miR-26a-2*
0.010601	2.64	-3.1687	0.185	hsa-miR-412
0.0106926	2.64927	-2.9433	0.0822054	hsa-miR-615-5p
0.0107124	2.65055	-2.937	0.061082	hsa-miR-885-3p
0.0107954	2.64368	-2.9592	0.171863	hsa-miR-30c-1*
0.0109581	2.63792	-2.9722	0.0935245	hsa-miR-23a*
0.011015	2.63593	-2.9767	0.343345	hsa-miR-29b
0.0115694	2.61696	-3.0192	0.0944484	hsa-miR-936
0.0118398	2.60801	-3.0392	0.178246	hsa-miR-885-5p
0.012075	2.60038	-3.0563	0.077197	hsa-let-7a*
0.0121804	2.597	-3.0638	0.149089	hsa-miR-221*
0.0121948	2.59654	-3.0648	0.0525467	hsa-miR-515-3p
0.0126272	2.58297	-3.0949	0.184359	hsa-miR-505*
0.012794	2.57	-3.3348	0.282	hsa-miR-199a-5p
0.0128868	2.57503	-3.1125	0.170179	hsa-miR-378
0.0132255	2.56488	-3.1349	0.136508	hsa-miR-647
0.0133721	2.56056	-3.1444	0.146812	hsa-miR-220c
0.0133816	2.56028	-3.145	0.126337	hsa-miR-7-2*
0.0133873	2.56011	-3.1454	0.194904	hsa-miR-331-3p
0.0140327	2.54161	-3.186	0.131693	hsa-miR-636
0.0141143	2.53933	-3.191	0.156605	hsa-let-7e
0.01421	-2.53	-3.4272	-0.189	hsa-miR-494
0.014412	-2.52	-3.4396	-0.148	hsa-miR-452
0.014458	2.52984	-3.2117	0.0878535	hsa-miR-345
0.0147765	2.52122	-3.2305	0.197137	hsa-miR-30e*
0.0149117	2.51762	-3.2383	0.156464	hsa-miR-24-1*
0.014945	-2.51	-3.4715	-0.0467	hsa-miRPlus-A1042
0.0155361	2.50135	-3.2736	0.14841	hsa-miR-22*
0.015867	-2.48	-3.524	-0.0787	hsa-miR-380*
0.0159068	2.49196	-3.2939	0.211383	hsa-miR-125b-1*
0.0159168	2.49171	-3.2944	0.185321	hsa-miR-193b*
0.015979	-2.48	-3.5301	-0.207	hsa-miR-202
0.0160009	2.48961	-3.2989	0.129915	hsa-miR-129*
0.01673	-2.46	-3.5704	-0.206	hsa-miR-155
0.016891	2.46	-3.5787	0.0643	hsa-miR-708
0.0170123	2.4651	-3.3515	0.110015	hsa-miR-18a
0.017109	2.45	-3.5899	0.2	hsa-miR-10b
0.0171338	2.46225	-3.3576	0.23781	hsa-miR-665
0.0176338	2.45069	-3.3822	0.226416	hsa-miR-640
0.0180141	2.44209	-3.4005	0.100153	hsa-miR-373*
0.0180664	2.44092	-3.403	0.183443	hsa-miR-490-5p
0.018219	2.45134	-3.186	0.326566	hsa-miRPlus-E1016
0.01892	2.41	-3.6778	0.159	hsa-miR-221-1*
0.0189272	2.4221	-3.4428	0.15418	hsa-miR-422a
0.019347	2.47974	-3.227	0.0412483	hsa-miR-1307
0.0194436	2.43168	-3.3683	0.0481864	hsa-miR-376b
0.0195013	2.40998	-3.4683	0.127744	hsa-miR-34c-5p
0.0198551	2.40894	-3.451	0.0423826	hsa-miR-580
0.0199758	2.48323	-3.2148	0.0471808	hsa-miR-499-5p
0.02017	-2.39	-3.7334	-0.196	hsa-miRPlus-A1083
0.0205174	2.38928	-3.5116	0.129978	hsa-miR-615-3p
0.0206665	2.38632	-3.5178	0.0947379	hsa-miR-450a
0.020916	2.37	-3.765	0.176	hsa-miR-199b-5p
0.0217023	2.36916	-3.5433	0.0569269	hsa-miR-10b*
0.021753	-2.37	-3.7023	-0.0166	hsa-let-7i*
0.0220843	2.35909	-3.5743	0.147975	hsa-miR-220b
0.022412	-2.34	-3.8249	-0.0737	hsa-miR-409-5p
0.0224125	2.35441	-3.5789	0.0742296	hsa-miR-194
0.0226569	2.34992	-3.5881	0.0538805	hsa-miR-200c*
0.0228333	2.34533	-3.6026	0.160516	hsa-miR-612
0.0228705	2.34466	-3.604	0.119857	hsa-miR-203
0.0229414	2.34338	-3.6066	0.171822	hsa-miR-490-3p
0.0229915	-2.97899	-3.5194	-0.15668	hsa-miR-497*
0.0230083	2.34218	-3.6091	0.167683	hsa-miR-920
0.0232304	2.3382	-3.6172	0.168727	hsa-miR-519d
0.0236169	2.33273	-3.6233	0.0447054	hsa-miR-649
0.023749	-2.32	-3.8751	-0.235	hsa-miR-187*
0.0238139	2.32792	-3.6383	0.09066	hsa-miR-206
0.024396	-2.32996	-3.421	-0.229323	hsa-miR-877
0.0245469	2.31531	-3.664	0.0825752	hsa-miR-328
0.024858	2.31006	-3.6746	0.148607	hsa-miR-151-3p
0.0250483	2.30688	-3.6811	0.100663	hsa-miR-18b
0.0252846	2.30296	-3.689	0.222935	hsa-let-7d
0.0254124	2.30802	-3.6493	0.0595734	hsa-miR-362-5p
0.0258798	2.29323	-3.7087	0.136867	hsa-miR-194*
0.0262598	2.28712	-3.721	0.114169	hsa-miR-486-5p
0.0262653	2.28703	-3.7212	0.152487	hsa-miR-596
0.0269858	2.27566	-3.744	0.196508	hsa-miR-518a-5p
0.027053	2.27	-3.9874	0.241	hsa-miR-205
0.027188	2.26	-3.9917	0.204	hsa-let-7a
0.0277345	2.26413	-3.7671	0.363998	hsa-miR-29c
0.0280951	2.25867	-3.778	0.0835608	hsa-miR-532-3p
0.0281649	2.27291	-3.6838	0.035246	hsa-miR-618
0.0283971	2.25415	-3.787	0.163627	hsa-miR-585
0.0285962	2.25119	-3.7929	0.0902469	hsa-miR-192
0.0287616	2.24875	-3.7978	0.145995	hsa-miR-33a
0.0295637	2.23707	-3.8209	0.122854	hsa-miR-342-5p
0.0300461	2.23018	-3.8345	0.0992173	hsa-miR-519e
0.030169	-2.22	-4.0811	-0.22	hsa-miR-542-3p
0.0305067	2.22369	-3.8473	0.1169	hsa-miR-374b*
0.0306164	2.22462	-3.8338	0.0471273	hsa-miR-661
0.031029	2.21	-4.1051	0.166	hsa-let-7f
0.031509	2.23015	-3.7495	0.0354258	hsa-miR-581
0.031545	2.20939	-3.8754	0.093137	hsa-miR-186
0.031623	-2.2	-4.1213	-0.0687	hsa-miR-330-3p
0.0319892	2.20339	-3.8871	0.129319	hsa-miR-890
0.032153	2.19	-4.1355	0.211	hsa-miR-886-3p
0.0324217	2.19762	-3.8983	0.0965978	hsa-miR-576-5p
0.0328979	2.19135	-3.9106	0.195126	hsa-miR-518c*
0.03308	-2.18	-4.1598	-0.176	hsa-miR-542-5p
0.0331825	2.18879	-3.9097	0.0897577	hsa-miR-377
0.0334875	2.18484	-3.9174	0.0571066	hsa-miR-760
0.033508	-2.18	-4.1625	-0.153	hsa-miR-299-3p
0.033687	-2.17	-4.1753	-0.0277	hsa-miR-760*
0.033783	2.17	-4.1777	0.042	hsa-miR-376c
0.0340046	2.17821	-3.9302	0.0746485	hsa-miR-660
0.034258	2.17	-4.1896	0.113	hsa-miR-32*
0.034407	-2.17	-4.1933	-0.0477	hsa-miR-218-1*
0.034532	-2.16	-4.1964	-0.0567	hsa-miR-421
0.035567	-2.15	-4.2216	-0.035	hsa-miR-222*
0.0356362	2.15676	-3.9774	0.128807	hsa-miR-20b
0.035826	-2.15	-4.2277	-0.115	hsa-miRPlus-C1002
0.0360758	2.15143	-3.9876	0.145557	hsa-miR-888*
0.0374153	2.1366	-4.0099	0.0476984	hsa-let-7f-1*
0.037508	-2.13	-4.2667	-0.117	hsa-miR-525-5p
0.037541	2.13	-4.2675	0.24	hsa-miR-199a-3p/hsa-miR-199b-3p
0.0381482	2.1281	-4.026	0.0549041	hsa-miR-224
0.0390444	2.11683	-4.0534	0.106266	hsa-miR-656
0.0391428	2.11678	-4.0468	0.0756904	hsa-miR-196b
0.0393277	-2.43968	-3.5176	-0.104407	hsa-miR-96*
0.0393633	2.11325	-4.0602	0.132153	hsa-miR-553
0.039373	2.11314	-4.0604	0.123706	hsa-miR-200a*
0.0395424	2.11125	-4.064	0.129802	hsa-miR-21*
0.039616	-2.1	-4.313	-0.104	hsa-miR-183*
0.0396492	2.11006	-4.0662	0.104389	hsa-miR-940
0.039802	2.1	-4.317	0.085	hsa-miR-152
0.0399455	2.10678	-4.0724	0.140111	hsa-miR-382
0.0402028	2.10395	-4.0777	0.20869	hsa-miR-671-5p
0.0405633	2.10001	-4.0851	0.140423	hsa-miR-550
0.040988	2.0954	-4.0937	0.138481	hsa-miR-934
0.0410894	2.09431	-4.0958	0.181525	hsa-miR-574-3p
0.041733	-2.08	-4.357	-0.148	hsa-miR-516a-5p
0.042355	-4.03194	-3.9546	-0.380418	hsa-miR-376a*
0.04239	2.07	-4.3702	0.0343	hsa-miR-26b*
0.043118	2.07	-4.3846	0.138	hsa-let-7i
0.043499	2.06	-4.392	0.197	hsa-miR-22
0.043521	2.06977	-4.1352	0.0482474	hsa-miR-432
0.04356	2.06	-4.3932	0.0647	hsa-miR-190
0.0436597	2.07951	-4.0547	0.0291928	hsa-miR-759
0.04376	2.06	-4.397	0.0167	hsa-miR-431
0.043899	-2.07385	-3.888	-0.223509	hsa-miR-711
0.044243	2.06	-4.4063	0.088	hsa-miR-186*
0.0442492	2.06235	-4.1489	0.06078	hsa-miR-548b-5p
0.0442741	2.06111	-4.1575	0.192005	hsa-miR-198
0.044825	-2.05	-4.4173	-0.0487	hsa-miRPlus-C1100
0.0448643	2.05519	-4.1685	0.154242	hsa-miR-516b
0.0448884	2.05495	-4.1689	0.134784	hsa-miR-181b
0.045141	2.05	-4.4232	0.024	hsa-miR-191*
0.0454794	2.04909	-4.1797	0.14848	hsa-miR-302d*
0.0459162	2.0448	-4.1876	0.176115	hsa-miR-891a
0.046035	2.04	-4.4396	0.082	hsa-miR-185*
0.046222	-2.0505	-3.929	-0.159875	hsa-miR-551b
0.047147	2.04149	-3.944	0.257569	hsa-miR-191
0.047292	-2.03	-4.4623	-0.148	hsa-miR-184
0.047967	-2.02	-4.4741	-0.118	hsa-miR-299-5p
0.04834	2.02162	-4.2299	0.22193	hsa-miR-1
0.048591	2.02021	-4.226	0.0559255	hsa-miR-136*
0.0487959	2.01737	-4.2376	0.0827744	hsa-miR-147b
0.0488863	2.01653	-4.2392	0.121926	hsa-miR-801
0.049033	2.01	-4.4925	0.151	hsa-miR-23b
0.049169	2.02231	-3.977	0.181729	hsa-miR-1248
0.0492567	2.01311	-4.2454	0.120276	hsa-miR-124*
0.049709	-2	-4.504	-0.0393	hsa-miR-548c-5p
0.04983	-2.01	-4.4728	-0.0136	hsa-miR-524-3p
0.0499777	2.00652	-4.2573	0.167674	hsa-miR-424
