# Supplementary material for: Bioinformatics-based identification of miR-542-5p as a predictive biomarker in breast cancer therapy
Source: Hereditas. 2018 Jan 15;155:17. doi: 10.1186/s41065-018-0055-7 (PMC5769523; doi:10.1186/s41065-018-0055-7)
Supplement: Supplementary file 4 — Rlationship between miRNA and overall survival rate for the overlap miRNAs. (XLSX 9 kb) [file 41065_2018_55_MOESM4_ESM.xlsx]

## Sheet: Sheet1
sup4
Rlationship between miRNA and overall survival rate for the overlap miRNAs
		METABRIC	GSE37405
micrRNA	HR	LogRank P	LogRank P
hsa-miR-542-5p	0.6(0.45-0.8)	0.00041	0.019
hsa-miR-486-5p	0.74(0.55-1)	0.049	0.123
hsa-miR-324-3p	0.83(0.63-1.1)	0.1983	0.197
hsa-miR-421	1.33(0.99-1.8)	0.058	0.146
hsa-miR-940	-	-	0.294
