# Supplementary material for: Bioinformatics-based identification of miR-542-5p as a predictive biomarker in breast cancer therapy
Source: Hereditas. 2018 Jan 15;155:17. doi: 10.1186/s41065-018-0055-7 (PMC5769523; doi:10.1186/s41065-018-0055-7)
Supplement: Supplementary file 5 — Predicted targets of has-miR-542-5p. (XLSX 32 kb) [file 41065_2018_55_MOESM5_ESM.xlsx]

## Sheet: Sheet1
sup2 targets of has-miR-542-5p
mirna_id	gene_symbol	mrna_acc	align_score	energy	miRNA_start	miRNA_end	gene_start	gene_end	miRNA_align
hsa-miR-542-5p	TP73	NM_001204185	163	-25.69	2	19	5	27	3' agagCACUGUACUACUAGGGGCu 5'
hsa-miR-542-5p	TP73	NM_001126242	163	-25.69	2	19	5	27	3' agagCACUGUACUACUAGGGGCu 5'
hsa-miR-542-5p	PAX7	NM_001135254	157	-24.65	3	17	1211	1233	3' agagcaCUGUACUACUAGGGGcu 5'
hsa-miR-542-5p	GUCA2B	NM_007102	151	-19.77	2	20	53	77	3' agaGCACUGUACUA--CUAGGGGCu 5'
hsa-miR-542-5p	ARTN	NM_057091	156	-24.81	2	19	132	155	3' agagCACUG--UACUACUAGGGGCu 5'
hsa-miR-542-5p	ARTN	NM_057090	156	-24.81	2	19	132	155	3' agagCACUG--UACUACUAGGGGCu 5'
hsa-miR-542-5p	ARTN	NM_001136215	156	-24.81	2	19	132	155	3' agagCACUG--UACUACUAGGGGCu 5'
hsa-miR-542-5p	GPR88	NM_022049	155	-23.71	2	19	13	35	3' agagCACUGUACUACUAGGGGCu 5'
hsa-miR-542-5p	GSTM2	NM_001142368	151	-19.46	2	20	26	49	3' agaGCACUGU-ACUACUAGGGGCu 5'
hsa-miR-542-5p	LY9	NM_001033667	151	-24.48	2	17	503	524	3' agagcaCUGUACUACUAGGGGCu 5'
hsa-miR-542-5p	ARF1	NM_001658	160	-21.71	2	21	571	594	3' agAGCACUGU-ACUACUAGGGGCu 5'
hsa-miR-542-5p	ARF1	NM_001024226	160	-21.71	2	21	571	594	3' agAGCACUGU-ACUACUAGGGGCu 5'
hsa-miR-542-5p	ARF1	NM_001024227	160	-21.71	2	21	571	594	3' agAGCACUGU-ACUACUAGGGGCu 5'
hsa-miR-542-5p	ARF1	NM_001024228	160	-21.71	2	21	571	594	3' agAGCACUGU-ACUACUAGGGGCu 5'
hsa-miR-542-5p	EFCAB2	NM_001143943	156	-20.46	2	19	2615	2637	3' agagCACUGUACUAC-UAGGGGCu 5'
hsa-miR-542-5p	C1orf233	NM_001242659	151	-17.27	2	15	89	111	3' agagcacuGUACUACUAGGGGCu 5'
hsa-miR-542-5p	ENO1	NM_001428	156	-23.96	2	21	292	315	3' agAGCACUGUACUA-CUAGGGGCu 5'
hsa-miR-542-5p	ENO1	NM_001201483	156	-23.96	2	21	292	315	3' agAGCACUGUACUA-CUAGGGGCu 5'
hsa-miR-542-5p	MAD2L2	NM_001127325	152	-23.97	2	17	32	56	3' agagcaCUGUA--CUACUAGGGGCu 5'
hsa-miR-542-5p	MAD2L2	NM_006341	152	-23.97	2	17	32	56	3' agagcaCUGUA--CUACUAGGGGCu 5'
hsa-miR-542-5p	ALDH4A1	NM_001161504	151	-26.87	2	20	607	630	3' agaGCACUGUAC-UACUAGGGGCu 5'
hsa-miR-542-5p	ALDH4A1	NM_003748	151	-26.87	2	20	607	630	3' agaGCACUGUAC-UACUAGGGGCu 5'
hsa-miR-542-5p	E2F2	NM_004091	152	-24.62	2	20	3305	3327	3' agaGCACUGUACUACUAGGGGCu 5'
hsa-miR-542-5p	IFNLR1	NM_173064	151	-16.96	2	19	290	312	3' agagCACUGUACUACUAGGGGCu 5'
hsa-miR-542-5p	IFNLR1	NM_170743	151	-16.96	2	19	290	312	3' agagCACUGUACUACUAGGGGCu 5'
hsa-miR-542-5p	IFNLR1	NM_173065	151	-16.96	2	19	987	1009	3' agagCACUGUACUACUAGGGGCu 5'
hsa-miR-542-5p	KNCN	NM_001097611	151	-24.2	2	21	2000	2021	3' agAGCACUGUACUACUAGGGGCu 5'
hsa-miR-542-5p	SPRR2A	NM_005988	159	-29.61	2	15	130	152	3' agagcacuGUACUACUAGGGGCu 5'
hsa-miR-542-5p	SPRR2E	NM_001024209	159	-29.61	2	15	130	152	3' agagcacuGUACUACUAGGGGCu 5'
hsa-miR-542-5p	ABL2	NM_001168237	161	-27.07	2	19	2076	2097	3' agagCACUGUACUACUAGGGGCu 5'
hsa-miR-542-5p	ABL2	NM_001136000	161	-27.07	2	19	2076	2097	3' agagCACUGUACUACUAGGGGCu 5'
hsa-miR-542-5p	ABL2	NM_001168238	161	-27.07	2	19	2076	2097	3' agagCACUGUACUACUAGGGGCu 5'
hsa-miR-542-5p	ABL2	NM_007314	161	-27.07	2	19	2076	2097	3' agagCACUGUACUACUAGGGGCu 5'
hsa-miR-542-5p	ABL2	NM_005158	161	-27.07	2	19	2076	2097	3' agagCACUGUACUACUAGGGGCu 5'
hsa-miR-542-5p	ABL2	NM_001168239	161	-27.07	2	19	2076	2097	3' agagCACUGUACUACUAGGGGCu 5'
hsa-miR-542-5p	ABL2	NM_001168236	161	-27.07	2	19	2076	2097	3' agagCACUGUACUACUAGGGGCu 5'
hsa-miR-542-5p	CHML	NM_001821	157	-26.3	2	21	1302	1324	3' agAGCACUGUACUACUAGGGGCu 5'
hsa-miR-542-5p	ARMC3	NM_001282746	157	-24.98	2	18	97	120	3' agagcAC-UGUACUACUAGGGGCu 5'
hsa-miR-542-5p	SYT15	NM_031912	157	-19.28	2	18	3449	3472	3' agagcACUGUA-CUACUAGGGGCu 5'
hsa-miR-542-5p	PPIF	NM_005729	159	-29.34	3	20	1349	1372	3' agaGCACUGUAC-UACUAGGGGcu 5'
hsa-miR-542-5p	TSPAN14	NM_030927	153	-19.07	2	20	2485	2505	3' agaGCACUGUACUACUAGGGGCu 5'
hsa-miR-542-5p	TSPAN14	NM_001128309	153	-19.07	2	20	2485	2505	3' agaGCACUGUACUACUAGGGGCu 5'
hsa-miR-542-5p	MARVELD1	NM_031484	161	-28.25	2	21	26	48	3' agAGCACUGUACUACUAGGGGCu 5'
hsa-miR-542-5p	FAM178A	NM_001243770	156	-24.64	2	21	65	88	3' agAGCACUGUACU-ACUAGGGGCu 5'
hsa-miR-542-5p	SUFU	NM_016169	156	-22.34	2	18	1701	1722	3' agagcACUGUACUACUAGGGGCu 5'
hsa-miR-542-5p	UCMA	NM_145314	151	-23.23	2	21	31	56	3' agAGCACUGUACUA--C-UAGGGGCu 5'
hsa-miR-542-5p	BEND7	NM_152751	155	-24	3	20	583	606	3' agaGCACUGU-ACUACUAGGGGcu 5'
hsa-miR-542-5p	SYT15	NM_031912	157	-19.28	2	18	3446	3469	3' agagcACUGUA-CUACUAGGGGCu 5'
hsa-miR-542-5p	PITX3	NM_005029	154	-22.81	2	15	4	27	3' agagcacuGUA-CUACUAGGGGCu 5'
hsa-miR-542-5p	ABLIM1	NM_001003408	156	-23.08	2	16	1505	1527	3' agagcacUGUACUACUAGGGGCu 5'
hsa-miR-542-5p	ABLIM1	NM_001003407	156	-23.08	2	16	1505	1527	3' agagcacUGUACUACUAGGGGCu 5'
hsa-miR-542-5p	ABLIM1	NM_002313	156	-23.08	2	16	1505	1527	3' agagcacUGUACUACUAGGGGCu 5'
hsa-miR-542-5p	ABLIM1	NM_006720	156	-23.08	2	16	1505	1527	3' agagcacUGUACUACUAGGGGCu 5'
hsa-miR-542-5p	EPS8L2	NM_022772	158	-22.69	2	21	613	633	3' agAGCACUGUACUACUAGGGGCu 5'
hsa-miR-542-5p	TEAD1	NM_021961	152	-25	2	21	3170	3193	3' agAGCAC-UGUACUACUAGGGGCu 5'
hsa-miR-542-5p	DTX4	NM_015177	153	-20.91	3	21	2867	2889	3' agAGCACUGUACUACUAGGGGcu 5'
hsa-miR-542-5p	EHBP1L1	NM_001099409	152	-27.45	2	17	134	157	3' agagcaCUGUACU-ACUAGGGGCu 5'
hsa-miR-542-5p	SC5D	NM_006918	156	-21.92	2	21	1210	1233	3' agAGCACUGUA-CUACUAGGGGCu 5'
hsa-miR-542-5p	SC5D	NM_001024956	156	-21.92	2	21	1210	1233	3' agAGCACUGUA-CUACUAGGGGCu 5'
hsa-miR-542-5p	IGF2	NM_001007139	158	-20.48	2	21	855	877	3' agAGCACUGUACUAC-UAGGGGCu 5'
hsa-miR-542-5p	IGF2	NM_001127598	158	-20.48	2	21	855	877	3' agAGCACUGUACUAC-UAGGGGCu 5'
hsa-miR-542-5p	IGF2	NM_000612	158	-20.48	2	21	855	877	3' agAGCACUGUACUAC-UAGGGGCu 5'
hsa-miR-542-5p	ARFIP2	NM_012402	159	-22.11	2	16	1758	1781	3' agagcacUGUAC-UACUAGGGGCu 5'
hsa-miR-542-5p	ARFIP2	NM_001242854	159	-22.11	2	16	1758	1781	3' agagcacUGUAC-UACUAGGGGCu 5'
hsa-miR-542-5p	ARFIP2	NM_001242855	159	-22.11	2	16	1758	1781	3' agagcacUGUAC-UACUAGGGGCu 5'
hsa-miR-542-5p	ARFIP2	NM_001242856	159	-22.11	2	16	1758	1781	3' agagcacUGUAC-UACUAGGGGCu 5'
hsa-miR-542-5p	RIC3	NM_001206671	165	-29.2	2	21	3761	3783	3' agAGCACUGUACUACUAGGGGCu 5'
hsa-miR-542-5p	RIC3	NM_024557	165	-29.2	2	21	3761	3783	3' agAGCACUGUACUACUAGGGGCu 5'
hsa-miR-542-5p	RIC3	NM_001206672	165	-29.2	2	21	3761	3783	3' agAGCACUGUACUACUAGGGGCu 5'
hsa-miR-542-5p	RIC3	NM_001135109	165	-29.2	2	21	3761	3783	3' agAGCACUGUACUACUAGGGGCu 5'
hsa-miR-542-5p	PDE2A	NM_001243784	156	-25.23	2	17	632	655	3' agagcaCUGUACU-ACUAGGGGCu 5'
hsa-miR-542-5p	PDE2A	NM_001146209	156	-25.23	2	17	632	655	3' agagcaCUGUACU-ACUAGGGGCu 5'
hsa-miR-542-5p	PDE2A	NM_002599	156	-25.23	2	17	632	655	3' agagcaCUGUACU-ACUAGGGGCu 5'
hsa-miR-542-5p	PDE2A	NM_001143839	156	-25.23	2	17	632	655	3' agagcaCUGUACU-ACUAGGGGCu 5'
hsa-miR-542-5p	FAM168A	NM_001286050	152	-26.69	2	21	5515	5538	3' agAGCACUGUAC-UACUAGGGGCu 5'
hsa-miR-542-5p	FAM168A	NM_015159	152	-26.69	2	21	5515	5538	3' agAGCACUGUAC-UACUAGGGGCu 5'
hsa-miR-542-5p	FAM168A	NM_001286051	152	-26.69	2	21	5515	5538	3' agAGCACUGUAC-UACUAGGGGCu 5'
hsa-miR-542-5p	UCP3	NM_003356	157	-25.61	2	21	315	335	3' agAGCACUGUACUACUAGGGGCu 5'
hsa-miR-542-5p	TMEM218	NM_001258245	151	-30.4	3	20	2356	2381	3' agaGCACUGU---ACUACUAGGGGcu 5'
hsa-miR-542-5p	TMEM218	NM_001258244	151	-30.4	3	20	2356	2381	3' agaGCACUGU---ACUACUAGGGGcu 5'
hsa-miR-542-5p	TMEM218	NM_001258242	151	-30.4	3	20	2356	2381	3' agaGCACUGU---ACUACUAGGGGcu 5'
hsa-miR-542-5p	TMEM218	NM_001258240	151	-30.4	3	20	2356	2381	3' agaGCACUGU---ACUACUAGGGGcu 5'
hsa-miR-542-5p	TMEM218	NM_001258243	151	-30.4	3	20	2356	2381	3' agaGCACUGU---ACUACUAGGGGcu 5'
hsa-miR-542-5p	TMEM218	NM_001258241	151	-30.4	3	20	2356	2381	3' agaGCACUGU---ACUACUAGGGGcu 5'
hsa-miR-542-5p	TMEM218	NM_001258238	151	-30.4	3	20	2356	2381	3' agaGCACUGU---ACUACUAGGGGcu 5'
hsa-miR-542-5p	TMEM218	NM_001258247	151	-30.4	3	20	2356	2381	3' agaGCACUGU---ACUACUAGGGGcu 5'
hsa-miR-542-5p	TMEM218	NM_001258239	151	-30.4	3	20	2356	2381	3' agaGCACUGU---ACUACUAGGGGcu 5'
hsa-miR-542-5p	TMEM218	NM_001258246	151	-30.4	3	20	2356	2381	3' agaGCACUGU---ACUACUAGGGGcu 5'
hsa-miR-542-5p	TMEM218	NM_001080546	151	-30.4	3	20	2356	2381	3' agaGCACUGU---ACUACUAGGGGcu 5'
hsa-miR-542-5p	ARID2	NM_152641	151	-22.49	2	21	1940	1961	3' agAGCACUGUACUACUAGGGGCu 5'
hsa-miR-542-5p	SLC16A7	NM_001270623	159	-25.06	2	20	3760	3783	3' agaGCACU-GUACUACUAGGGGCu 5'
hsa-miR-542-5p	SLC16A7	NM_004731	159	-25.06	2	20	3760	3783	3' agaGCACU-GUACUACUAGGGGCu 5'
hsa-miR-542-5p	SLC16A7	NM_001270622	159	-25.06	2	20	3760	3783	3' agaGCACU-GUACUACUAGGGGCu 5'
hsa-miR-542-5p	ATF7	NM_006856	152	-17.72	2	20	3419	3441	3' agaGCACUGUACUACUAGGGGCu 5'
hsa-miR-542-5p	ATF7	NM_001130060	152	-17.72	2	20	3419	3441	3' agaGCACUGUACUACUAGGGGCu 5'
hsa-miR-542-5p	TMCC3	NM_020698	154	-28.84	2	20	454	475	3' agaGCACUGUACUACUAGGGGCu 5'
hsa-miR-542-5p	TMEM119	NM_181724	153	-24.57	2	17	148	170	3' agagcaCUGUACUACUAGGGGCu 5'
hsa-miR-542-5p	KSR2	NM_173598	151	-23.28	2	20	4348	4373	3' agaGCACUGUACUA---CUAGGGGCu 5'
hsa-miR-542-5p	SBNO1	NM_018183	152	-25.7	2	20	404	424	3' agaGCACUGUACUACUAGGGGCu 5'
hsa-miR-542-5p	SBNO1	NM_001167856	152	-25.7	2	20	404	424	3' agaGCACUGUACUACUAGGGGCu 5'
hsa-miR-542-5p	GOLGA3	NM_005895	152	-25.41	3	20	3362	3384	3' agaGCACUGUACUACUAGGGGcu 5'
hsa-miR-542-5p	MCF2L	NM_024979	151	-21.46	2	21	2394	2415	3' agAGCACUGUACUACUAGGGGCu 5'
hsa-miR-542-5p	MCF2L	NM_001112732	151	-21.46	2	21	2394	2415	3' agAGCACUGUACUACUAGGGGCu 5'
hsa-miR-542-5p	ABHD4	NM_022060	151	-19.7	2	21	802	826	3' agAGCACUG-UAC-UACUAGGGGCu 5'
hsa-miR-542-5p	IRF9	NM_006084	157	-22.34	2	21	121	143	3' agAGCACUGUACUACUAGGGGCu 5'
hsa-miR-542-5p	FLVCR2	NM_017791	161	-22.53	2	17	893	915	3' agagcaCUGUACUACUAGGGGCu 5'
hsa-miR-542-5p	FLVCR2	NM_001195283	161	-22.53	2	17	893	915	3' agagcaCUGUACUACUAGGGGCu 5'
hsa-miR-542-5p	CRIP2	NM_001312	151	-20.02	2	15	144	166	3' agagcacuGUACUACUAGGGGCu 5'
hsa-miR-542-5p	CRIP2	NM_001270837	151	-20.02	2	15	144	166	3' agagcacuGUACUACUAGGGGCu 5'
hsa-miR-542-5p	CRIP2	NM_001270841	151	-20.02	2	15	144	166	3' agagcacuGUACUACUAGGGGCu 5'
hsa-miR-542-5p	SNX22	NM_024798	151	-22.8	2	21	2152	2176	3' agAGCACUG-UACUAC-UAGGGGCu 5'
hsa-miR-542-5p	SV2B	NM_014848	155	-20.87	2	19	3651	3673	3' agagCACUGUACUACUAGGGGCu 5'
hsa-miR-542-5p	SV2B	NM_001167580	155	-20.87	2	19	3651	3673	3' agagCACUGUACUACUAGGGGCu 5'
hsa-miR-542-5p	PRTG	NM_173814	152	-23.95	2	20	5152	5174	3' agaGCACUGUACUACUAGGGGCu 5'
hsa-miR-542-5p	RPP25	NM_017793	162	-30.32	2	19	165	189	3' agagCACUGU--ACUACUAGGGGCu 5'
hsa-miR-542-5p	MSLN	NM_005823	153	-22.99	2	13	23	45	3' agagcacuguACUACUAGGGGCu 5'
hsa-miR-542-5p	MSLN	NM_001177355	153	-22.99	2	13	23	45	3' agagcacuguACUACUAGGGGCu 5'
hsa-miR-542-5p	MSLN	NM_013404	153	-22.99	2	13	23	45	3' agagcacuguACUACUAGGGGCu 5'
hsa-miR-542-5p	SRRM2	NM_016333	156	-22.31	2	20	162	184	3' agaGCACUGUACUACUAGGGGCu 5'
hsa-miR-542-5p	ITGAM	NM_000632	157	-26.51	2	21	82	105	3' agAGCACUGU-ACUAC-UAGGGGCu 5'
hsa-miR-542-5p	ITGAM	NM_001145808	157	-26.51	2	21	82	105	3' agAGCACUGU-ACUAC-UAGGGGCu 5'
hsa-miR-542-5p	KIAA0513	NM_014732	152	-26.9	3	21	3840	3864	3' agAGCACUGUA--CUACUAGGGGcu 5'
hsa-miR-542-5p	KIAA0513	NM_001286565	152	-26.9	3	21	3840	3864	3' agAGCACUGUA--CUACUAGGGGcu 5'
hsa-miR-542-5p	KIAA0513	NM_001286566	152	-26.9	3	21	3840	3864	3' agAGCACUGUA--CUACUAGGGGcu 5'
hsa-miR-542-5p	FOXL1	NM_005250	154	-22.97	2	19	206	229	3' agagCACUGUA-CUACUAGGGGCu 5'
hsa-miR-542-5p	UNKL	NM_001193388	154	-27.91	2	20	1644	1669	3' agaGCACUG--UACUAC-UAGGGGCu 5'
hsa-miR-542-5p	UNKL	NM_001276414	154	-27.91	2	20	1644	1669	3' agaGCACUG--UACUAC-UAGGGGCu 5'
hsa-miR-542-5p	UNKL	NM_001193389	154	-27.91	2	20	1644	1669	3' agaGCACUG--UACUAC-UAGGGGCu 5'
hsa-miR-542-5p	UBALD1	NM_145253	154	-24.67	2	19	329	352	3' agagCACUGU-ACUACUAGGGGCu 5'
hsa-miR-542-5p	COG4	NM_015386	155	-26.84	2	20	396	419	3' agaGCACUGU-ACUACUAGGGGCu 5'
hsa-miR-542-5p	COG4	NM_001195139	155	-26.84	2	20	396	419	3' agaGCACUGU-ACUACUAGGGGCu 5'
hsa-miR-542-5p	DPH1	NM_001383	155	-24.29	2	17	227	248	3' agagcaCUGUACUACUAGGGGCu 5'
hsa-miR-542-5p	POLR2A	NM_000937	151	-21.63	2	21	335	356	3' agAGCACUGUACUACUAGGGGCu 5'
hsa-miR-542-5p	PIGL	NM_004278	155	-20.69	2	15	87	109	3' agagcacuGUACUACUAGGGGCu 5'
hsa-miR-542-5p	ALDH3A2	NM_001031806	152	-24.34	3	21	1466	1489	3' agAGC-ACUGUACUACUAGGGGcu 5'
hsa-miR-542-5p	ALDH3A2	NM_000382	152	-24.34	3	21	1410	1433	3' agAGC-ACUGUACUACUAGGGGcu 5'
hsa-miR-542-5p	SPECC1	NM_152904	152	-27.38	3	21	656	680	3' agAGCACUGUA--CUACUAGGGGcu 5'
hsa-miR-542-5p	SPECC1	NM_001243438	152	-27.38	3	21	683	707	3' agAGCACUGUA--CUACUAGGGGcu 5'
hsa-miR-542-5p	SPECC1	NM_001033554	152	-27.38	3	21	656	680	3' agAGCACUGUA--CUACUAGGGGcu 5'
hsa-miR-542-5p	CDK5R1	NM_003885	163	-26.43	2	21	466	487	3' agAGCACUGUACUACUAGGGGCu 5'
hsa-miR-542-5p	TMEM98	NM_015544	154	-20.54	2	16	127	148	3' agagcacUGUACUACUAGGGGCu 5'
hsa-miR-542-5p	TMEM98	NM_001033504	154	-20.54	2	16	127	148	3' agagcacUGUACUACUAGGGGCu 5'
hsa-miR-542-5p	AANAT	NM_001166579	166	-23.86	2	18	15	37	3' agagcACUGUACUACUAGGGGCu 5'
hsa-miR-542-5p	AANAT	NM_001088	166	-23.86	2	18	15	37	3' agagcACUGUACUACUAGGGGCu 5'
hsa-miR-542-5p	CHMP6	NM_024591	151	-28.43	2	21	719	740	3' agAGCACUGUACUACUAGGGGCu 5'
hsa-miR-542-5p	SLC43A2	NM_001284498	152	-19	2	16	3078	3100	3' agagcacUGUACUACUAGGGGCu 5'
hsa-miR-542-5p	SLC43A2	NM_152346	152	-19	2	16	3078	3100	3' agagcacUGUACUACUAGGGGCu 5'
hsa-miR-542-5p	SLC43A2	NM_001284499	152	-19	2	16	3078	3100	3' agagcacUGUACUACUAGGGGCu 5'
hsa-miR-542-5p	ATP2A3	NM_174953	151	-20.32	2	17	135	156	3' agagcaCUGUACUACUAGGGGCu 5'
hsa-miR-542-5p	ATP2A3	NM_174954	151	-20.32	2	17	146	167	3' agagcaCUGUACUACUAGGGGCu 5'
hsa-miR-542-5p	ATP2A3	NM_174956	151	-20.32	2	17	146	167	3' agagcaCUGUACUACUAGGGGCu 5'
hsa-miR-542-5p	ATP2A3	NM_174955	151	-20.32	2	17	91	112	3' agagcaCUGUACUACUAGGGGCu 5'
hsa-miR-542-5p	ATP2A3	NM_005173	151	-20.32	2	17	135	156	3' agagcaCUGUACUACUAGGGGCu 5'
hsa-miR-542-5p	ATP2A3	NM_174957	151	-20.32	2	17	135	156	3' agagcaCUGUACUACUAGGGGCu 5'
hsa-miR-542-5p	DLG4	NM_001365	151	-20.54	2	15	247	269	3' agagcacuGUACUACUAGGGGCu 5'
hsa-miR-542-5p	DLG4	NM_001128827	151	-20.54	2	15	247	269	3' agagcacuGUACUACUAGGGGCu 5'
hsa-miR-542-5p	SLC43A2	NM_001284498	152	-19	2	16	3078	3100	3' agagcacUGUACUACUAGGGGCu 5'
hsa-miR-542-5p	SLC43A2	NM_152346	152	-19	2	16	3078	3100	3' agagcacUGUACUACUAGGGGCu 5'
hsa-miR-542-5p	SLC43A2	NM_001284499	152	-19	2	16	3078	3100	3' agagcacUGUACUACUAGGGGCu 5'
hsa-miR-542-5p	NETO1	NM_138966	151	-19.67	2	17	144	165	3' agagcaCUGUACUACUAGGGGCu 5'
hsa-miR-542-5p	MPV17L2	NM_032683	158	-29.62	3	19	383	406	3' agagCACUGUACU-ACUAGGGGcu 5'
hsa-miR-542-5p	ZNF714	NM_182515	155	-24.05	2	16	6717	6740	3' agagcacUGUA-CUACUAGGGGCu 5'
hsa-miR-542-5p	FXYD7	NM_022006	151	-22.19	3	20	163	186	3' agaGCACUG-UACUACUAGGGGcu 5'
hsa-miR-542-5p	GIPR	NM_000164	157	-23.23	2	19	249	274	3' agagCACUGU-ACUAC--UAGGGGCu 5'
hsa-miR-542-5p	TCF3	NM_001136139	157	-21.24	2	18	1451	1474	3' agagcACUG-UACUACUAGGGGCu 5'
hsa-miR-542-5p	TCF3	NM_003200	157	-21.24	2	18	1785	1808	3' agagcACUG-UACUACUAGGGGCu 5'
hsa-miR-542-5p	GNG7	NM_052847	152	-26.31	2	20	1793	1815	3' agaGCACUGUACUACUAGGGGCu 5'
hsa-miR-542-5p	SLC39A3	NM_213568	155	-25.46	2	21	1426	1450	3' agAG-CACUGUACU-ACUAGGGGCu 5'
hsa-miR-542-5p	ZFR2	NM_001145640	158	-20.3	2	18	405	427	3' agagcACUGUACUACUAGGGGCu 5'
hsa-miR-542-5p	ZNF558	NM_144693	162	-21.01	2	20	96	117	3' agaGCACUGUACUACUAGGGGCu 5'
hsa-miR-542-5p	INSL3	NM_001265587	163	-24.74	2	20	212	235	3' agaGCACUGUA-CUACUAGGGGCu 5'
hsa-miR-542-5p	INSL3	NM_005543	163	-24.74	2	20	195	218	3' agaGCACUGUA-CUACUAGGGGCu 5'
hsa-miR-542-5p	ZNF529	NM_001145649	157	-21.82	3	21	1847	1869	3' agAGCACUGUACUACUAGGGGcu 5'
hsa-miR-542-5p	ZNF529	NM_001145650	157	-21.82	3	21	1847	1869	3' agAGCACUGUACUACUAGGGGcu 5'
hsa-miR-542-5p	ZNF529	NM_020951	157	-21.82	3	21	1847	1869	3' agAGCACUGUACUACUAGGGGcu 5'
hsa-miR-542-5p	ZNF850	NM_001193552	153	-22.58	3	21	821	843	3' agAGCACUGUACUACUAGGGGcu 5'
hsa-miR-542-5p	ZNF850	NM_001267779	153	-22.58	3	21	821	843	3' agAGCACUGUACUACUAGGGGcu 5'
hsa-miR-542-5p	PRX	NM_020956	155	-24.25	2	20	3475	3498	3' agaGCAC-UGUACUACUAGGGGCu 5'
hsa-miR-542-5p	ZNF835	NM_001005850	153	-20.29	2	19	37	61	3' agagCACUGU-AC-UACUAGGGGCu 5'
hsa-miR-542-5p	SOX11	NM_003108	154	-26.08	2	21	2057	2079	3' agAGCACUGU-ACUACUAGGGGCu 5'
hsa-miR-542-5p	LPIN1	NM_001261429	151	-24.95	2	16	186	209	3' agagcacUGUACUAC-UAGGGGCu 5'
hsa-miR-542-5p	LBH	NM_030915	152	-24.46	2	18	1193	1214	3' agagcACUGUACUACUAGGGGCu 5'
hsa-miR-542-5p	SLC30A6	NM_001193513	154	-26.94	2	21	164	186	3' agAGCACUGU-ACUACUAGGGGCu 5'
hsa-miR-542-5p	SLC30A6	NM_017964	154	-26.94	2	21	164	186	3' agAGCACUGU-ACUACUAGGGGCu 5'
hsa-miR-542-5p	SLC30A6	NM_001193515	154	-26.94	2	21	164	186	3' agAGCACUGU-ACUACUAGGGGCu 5'
hsa-miR-542-5p	SLC30A6	NM_001193514	154	-26.94	2	21	164	186	3' agAGCACUGU-ACUACUAGGGGCu 5'
hsa-miR-542-5p	BMPR2	NM_001204	153	-20.74	2	19	3213	3240	3' agagCACUG--UAC---UACUAGGGGCu 5'
hsa-miR-542-5p	DES	NM_001927	151	-19.17	2	16	536	560	3' agagcacUGUACUAC--UAGGGGCu 5'
hsa-miR-542-5p	FBXO36	NM_174899	153	-16.75	2	18	553	576	3' agagcACUGUACUA-CUAGGGGCu 5'
hsa-miR-542-5p	DGKD	NM_152879	152	-22.89	2	20	15	37	3' agaGCACUGUACUACUAGGGGCu 5'
hsa-miR-542-5p	DGKD	NM_003648	152	-22.89	2	20	15	37	3' agaGCACUGUACUACUAGGGGCu 5'
hsa-miR-542-5p	ATG4B	NM_013325	151	-23.04	2	19	1221	1241	3' agagCACUGUACUACUAGGGGCu 5'
hsa-miR-542-5p	ATG4B	NM_178326	151	-23.04	2	19	1280	1300	3' agagCACUGUACUACUAGGGGCu 5'
hsa-miR-542-5p	MBOAT2	NM_138799	163	-28.03	2	16	1914	1937	3' agagcacUGUACUAC-UAGGGGCu 5'
hsa-miR-542-5p	FANCL	NM_018062	151	-21.43	2	11	202	224	3' agagcacuguacUACUAGGGGCu 5'
hsa-miR-542-5p	FANCL	NM_001114636	151	-21.43	2	11	202	224	3' agagcacuguacUACUAGGGGCu 5'
hsa-miR-542-5p	LRRTM4	NM_001282924	155	-23.38	2	19	756	778	3' agagCACUGUACUACUAGGGGCu 5'
hsa-miR-542-5p	LRRTM4	NM_001134745	155	-23.38	2	19	756	778	3' agagCACUGUACUACUAGGGGCu 5'
hsa-miR-542-5p	ADRA2B	NM_000682	159	-29.62	2	17	717	738	3' agagcaCUGUACUACUAGGGGCu 5'
hsa-miR-542-5p	TFCP2L1	NM_014553	153	-19.98	2	17	30	52	3' agagcaCUGUACUACUAGGGGCu 5'
hsa-miR-542-5p	AMMECR1L	NM_001199140	157	-27.27	2	18	330	353	3' agagcACUGU-ACUACUAGGGGCu 5'
hsa-miR-542-5p	AMMECR1L	NM_031445	157	-27.27	2	18	330	353	3' agagcACUGU-ACUACUAGGGGCu 5'
hsa-miR-542-5p	FKBP7	NM_001135212	153	-15.04	3	21	1124	1146	3' agAGCACUGUACUACUAGGGGcu 5'
hsa-miR-542-5p	FKBP7	NM_181342	153	-15.04	3	21	1124	1146	3' agAGCACUGUACUACUAGGGGcu 5'
hsa-miR-542-5p	STAT1	NM_139266	152	-25.54	2	18	112	137	3' agagcAC-UGUACUA--CUAGGGGCu 5'
hsa-miR-542-5p	PLEKHM3	NM_001080475	154	-20.74	2	19	2355	2378	3' agagCACUGUACUA-CUAGGGGCu 5'
hsa-miR-542-5p	OBSL1	NM_001173431	152	-21.56	2	12	685	707	3' agagcacuguaCUACUAGGGGCu 5'
hsa-miR-542-5p	DEFB126	NM_030931	155	-24.09	2	21	16	37	3' agAGCACUGUACUACUAGGGGCu 5'
hsa-miR-542-5p	PPP1R16B	NM_015568	152	-23.77	2	21	1777	1802	3' agAGCACUG---UACUACUAGGGGCu 5'
hsa-miR-542-5p	PPP1R16B	NM_001172735	152	-23.77	2	21	1777	1802	3' agAGCACUG---UACUACUAGGGGCu 5'
hsa-miR-542-5p	OSBPL2	NM_144498	155	-19.03	2	16	662	685	3' agagcacUGUACUAC-UAGGGGCu 5'
hsa-miR-542-5p	OSBPL2	NM_014835	155	-19.03	2	16	662	685	3' agagcacUGUACUAC-UAGGGGCu 5'
hsa-miR-542-5p	OSBPL2	NM_001278649	155	-19.03	2	16	592	615	3' agagcacUGUACUAC-UAGGGGCu 5'
hsa-miR-542-5p	DNAJC5	NM_025219	156	-27.84	2	16	4370	4392	3' agagcacUGUACUACUAGGGGCu 5'
hsa-miR-542-5p	PREX1	NM_020820	164	-25.51	2	20	537	559	3' agaGCACUGUACUACUAGGGGCu 5'
hsa-miR-542-5p	B4GALT5	NM_004776	153	-25.64	3	20	2046	2068	3' agaGCA-CUGUACUACUAGGGGcu 5'
hsa-miR-542-5p	TMEM189-UBE2V1	NM_199203	157	-26.92	2	20	1265	1287	3' agaGCAC-UGUACUACUAGGGGCu 5'
hsa-miR-542-5p	UBE2V1	NM_001257395	157	-26.92	2	20	1265	1287	3' agaGCAC-UGUACUACUAGGGGCu 5'
hsa-miR-542-5p	UBE2V1	NM_001257398	157	-26.92	2	20	1265	1287	3' agaGCAC-UGUACUACUAGGGGCu 5'
hsa-miR-542-5p	UBE2V1	NM_001282576	157	-26.92	2	20	1265	1287	3' agaGCAC-UGUACUACUAGGGGCu 5'
hsa-miR-542-5p	UBE2V1	NM_001282577	157	-26.92	2	20	1265	1287	3' agaGCAC-UGUACUACUAGGGGCu 5'
hsa-miR-542-5p	UBE2V1	NM_001257397	157	-26.92	2	20	1265	1287	3' agaGCAC-UGUACUACUAGGGGCu 5'
hsa-miR-542-5p	UBE2V1	NM_001282579	157	-26.92	2	20	1265	1287	3' agaGCAC-UGUACUACUAGGGGCu 5'
hsa-miR-542-5p	UBE2V1	NM_001282578	157	-26.92	2	20	1265	1287	3' agaGCAC-UGUACUACUAGGGGCu 5'
hsa-miR-542-5p	UBE2V1	NM_001032288	157	-26.92	2	20	1265	1287	3' agaGCAC-UGUACUACUAGGGGCu 5'
hsa-miR-542-5p	UBE2V1	NM_001257396	157	-26.92	2	20	1265	1287	3' agaGCAC-UGUACUACUAGGGGCu 5'
hsa-miR-542-5p	UBE2V1	NM_001282575	157	-26.92	2	20	1265	1287	3' agaGCAC-UGUACUACUAGGGGCu 5'
hsa-miR-542-5p	UBE2V1	NM_001257393	157	-26.92	2	20	1265	1287	3' agaGCAC-UGUACUACUAGGGGCu 5'
hsa-miR-542-5p	UBE2V1	NM_199144	157	-26.92	2	20	1265	1287	3' agaGCAC-UGUACUACUAGGGGCu 5'
hsa-miR-542-5p	UBE2V1	NM_022442	157	-26.92	2	20	1265	1287	3' agaGCAC-UGUACUACUAGGGGCu 5'
hsa-miR-542-5p	UBE2V1	NM_001257399	157	-26.92	2	20	1265	1287	3' agaGCAC-UGUACUACUAGGGGCu 5'
hsa-miR-542-5p	UBE2V1	NM_021988	157	-26.92	2	20	1265	1287	3' agaGCAC-UGUACUACUAGGGGCu 5'
hsa-miR-542-5p	UBE2V1	NM_001257394	157	-26.92	2	20	1265	1287	3' agaGCAC-UGUACUACUAGGGGCu 5'
hsa-miR-542-5p	KCNE1	NM_000219	151	-24.36	3	21	1043	1068	3' agAGCACUGUACU--AC-UAGGGGcu 5'
hsa-miR-542-5p	KCNE1	NM_001127669	151	-24.36	3	21	1043	1068	3' agAGCACUGUACU--AC-UAGGGGcu 5'
hsa-miR-542-5p	KCNE1	NM_001270403	151	-24.36	3	21	1043	1068	3' agAGCACUGUACU--AC-UAGGGGcu 5'
hsa-miR-542-5p	KCNE1	NM_001127668	151	-24.36	3	21	1043	1068	3' agAGCACUGUACU--AC-UAGGGGcu 5'
hsa-miR-542-5p	KCNE1	NM_001270402	151	-24.36	3	21	1043	1068	3' agAGCACUGUACU--AC-UAGGGGcu 5'
hsa-miR-542-5p	KCNE1	NM_001270405	151	-24.36	3	21	1043	1068	3' agAGCACUGUACU--AC-UAGGGGcu 5'
hsa-miR-542-5p	KCNE1	NM_001270404	151	-24.36	3	21	1043	1068	3' agAGCACUGUACU--AC-UAGGGGcu 5'
hsa-miR-542-5p	KCNE1	NM_001127670	151	-24.36	3	21	1043	1068	3' agAGCACUGUACU--AC-UAGGGGcu 5'
hsa-miR-542-5p	SETD4	NM_001286752	151	-24.59	2	20	504	530	3' agaGCACUGUACUA----CUAGGGGCu 5'
hsa-miR-542-5p	SETD4	NM_017438	151	-24.59	2	20	380	406	3' agaGCACUGUACUA----CUAGGGGCu 5'
hsa-miR-542-5p	POLR2F	NM_021974	151	-29.07	3	21	736	757	3' agAGCACUGUACUACUAGGGGcu 5'
hsa-miR-542-5p	APOL3	NM_145641	152	-21.28	3	21	566	589	3' agAGCACUGUACUA-CUAGGGGcu 5'
hsa-miR-542-5p	APOL3	NM_145642	152	-21.28	3	21	566	589	3' agAGCACUGUACUA-CUAGGGGcu 5'
hsa-miR-542-5p	APOL3	NM_145640	152	-21.28	3	21	566	589	3' agAGCACUGUACUA-CUAGGGGcu 5'
hsa-miR-542-5p	PHF21B	NM_001284296	162	-28.04	2	20	664	689	3' agaGCACUGU-AC--UACUAGGGGCu 5'
hsa-miR-542-5p	PHF21B	NM_001135862	162	-28.04	2	20	664	689	3' agaGCACUGU-AC--UACUAGGGGCu 5'
hsa-miR-542-5p	PHF21B	NM_001242450	162	-28.04	2	20	664	689	3' agaGCACUGU-AC--UACUAGGGGCu 5'
hsa-miR-542-5p	PHF21B	NM_138415	162	-28.04	2	20	664	689	3' agaGCACUGU-AC--UACUAGGGGCu 5'
hsa-miR-542-5p	ATG7	NM_006395	159	-23.85	2	19	384	406	3' agagCACUGUACUACUAGGGGCu 5'
hsa-miR-542-5p	ATG7	NM_001136031	159	-23.85	2	19	384	406	3' agagCACUGUACUACUAGGGGCu 5'
hsa-miR-542-5p	ATG7	NM_001144912	159	-23.85	2	19	384	406	3' agagCACUGUACUACUAGGGGCu 5'
hsa-miR-542-5p	ACVR2B	NM_001106	157	-24.77	2	21	1146	1168	3' agAGCACUGUACUACUAGGGGCu 5'
hsa-miR-542-5p	GLYCTK	NM_145262	157	-28.47	2	21	1519	1541	3' agAGCACUGUACUACUAGGGGCu 5'
hsa-miR-542-5p	SPATA12	NM_181727	155	-26.24	2	20	327	350	3' agaGCAC-UGUACUACUAGGGGCu 5'
hsa-miR-542-5p	C3orf56	NM_001007534	151	-21.01	2	15	422	444	3' agagcacuGUACUACUAGGGGCu 5'
hsa-miR-542-5p	IQCJ	NM_001042705	152	-23.89	2	16	18	40	3' agagcacUGUACUACUAGGGGCu 5'
hsa-miR-542-5p	IQCJ	NM_001197100	152	-23.89	2	16	18	40	3' agagcacUGUACUACUAGGGGCu 5'
hsa-miR-542-5p	AP2M1	NM_004068	151	-20.82	2	17	356	380	3' agagcaCUGU-ACUA-CUAGGGGCu 5'
hsa-miR-542-5p	AP2M1	NM_001025205	151	-20.82	2	17	356	380	3' agagcaCUGU-ACUA-CUAGGGGCu 5'
hsa-miR-542-5p	CLDN16	NM_006580	153	-23.25	2	21	959	979	3' agAGCACUGUACUACUAGGGGCu 5'
hsa-miR-542-5p	GRIP2	NM_001080423	155	-27.67	2	21	2147	2171	3' agAGCA-CUGUACU-ACUAGGGGCu 5'
hsa-miR-542-5p	FYCO1	NM_024513	158	-28.71	2	19	1037	1060	3' agagCACUGUACUA-CUAGGGGCu 5'
hsa-miR-542-5p	C3orf62	NM_198562	153	-23.52	2	19	2120	2147	3' agagCACU--GUAC---UACUAGGGGCu 5'
hsa-miR-542-5p	LSAMP	NM_002338	155	-25.99	3	21	3516	3537	3' agAGCACUGUACUACUAGGGGcu 5'
hsa-miR-542-5p	SLCO2A1	NM_005630	151	-19.96	2	21	728	749	3' agAGCACUGUACUACUAGGGGCu 5'
hsa-miR-542-5p	MCF2L2	NM_015078	157	-24.49	3	21	1120	1142	3' agAGCACUGUACUACUAGGGGcu 5'
hsa-miR-542-5p	PPP1R2	NM_006241	151	-27.86	2	19	1177	1199	3' agagCACUGUACUACUAGGGGCu 5'
hsa-miR-542-5p	STK32B	NM_018401	153	-29.59	2	21	64	86	3' agAGCACUGUACUACUAGGGGCu 5'
hsa-miR-542-5p	FAM200B	NM_001145191	155	-22.41	2	17	554	575	3' agagcaCUGUACUACUAGGGGCu 5'
hsa-miR-542-5p	N4BP2	NM_018177	167	-28.02	2	16	962	985	3' agagcacUGUACUAC-UAGGGGCu 5'
hsa-miR-542-5p	TMEM33	NM_018126	157	-24.8	3	21	4034	4056	3' agAGCACUGUACUACUAGGGGcu 5'
hsa-miR-542-5p	HAUS3	NM_024511	153	-23.55	3	21	534	556	3' agAGCACUGUACUACUAGGGGcu 5'
hsa-miR-542-5p	PPP2R2C	NM_001206994	153	-20.87	2	21	32	52	3' agAGCACUGUACUACUAGGGGCu 5'
hsa-miR-542-5p	PPP2R2C	NM_001206995	153	-20.87	2	21	32	52	3' agAGCACUGUACUACUAGGGGCu 5'
hsa-miR-542-5p	PPP2R2C	NM_001206996	153	-20.87	2	21	32	52	3' agAGCACUGUACUACUAGGGGCu 5'
hsa-miR-542-5p	PPP2R2C	NM_181876	153	-20.87	2	21	32	52	3' agAGCACUGUACUACUAGGGGCu 5'
hsa-miR-542-5p	TMEM156	NM_024943	156	-18.15	2	16	27	49	3' agagcacUGUACUACUAGGGGCu 5'
hsa-miR-542-5p	GRSF1	NM_001098477	161	-21.28	2	18	3524	3547	3' agagcACUGUA-CUACUAGGGGCu 5'
hsa-miR-542-5p	GRSF1	NM_002092	161	-21.28	2	18	3524	3547	3' agagcACUGUA-CUACUAGGGGCu 5'
hsa-miR-542-5p	SLC10A7	NM_001029998	158	-17.87	2	18	1813	1835	3' agagcACUGUACUACUAGGGGCu 5'
hsa-miR-542-5p	ADCY2	NM_020546	157	-24.64	2	20	2317	2339	3' agaGCAC-UGUACUACUAGGGGCu 5'
hsa-miR-542-5p	SH3RF2	NM_152550	155	-22.99	2	20	288	312	3' agaGCACUGUACUAC--UAGGGGCu 5'
hsa-miR-542-5p	TCERG1	NM_006706	152	-21.52	3	20	537	559	3' agaGCACUGUACUACUAGGGGcu 5'
hsa-miR-542-5p	TCERG1	NM_001040006	152	-21.52	3	20	537	559	3' agaGCACUGUACUACUAGGGGcu 5'
hsa-miR-542-5p	PPARGC1B	NM_133263	157	-26.96	2	21	6047	6067	3' agAGCACUGUACUACUAGGGGCu 5'
hsa-miR-542-5p	PPARGC1B	NM_133263	155	-25.52	2	20	6656	6680	3' agaGCACUGUACUAC--UAGGGGCu 5'
hsa-miR-542-5p	PPARGC1B	NM_001172698	157	-26.96	2	21	6047	6067	3' agAGCACUGUACUACUAGGGGCu 5'
hsa-miR-542-5p	PPARGC1B	NM_001172698	155	-25.52	2	20	6656	6680	3' agaGCACUGUACUAC--UAGGGGCu 5'
hsa-miR-542-5p	PPARGC1B	NM_001172699	157	-26.96	2	21	6047	6067	3' agAGCACUGUACUACUAGGGGCu 5'
hsa-miR-542-5p	PPARGC1B	NM_001172699	155	-25.52	2	20	6656	6680	3' agaGCACUGUACUAC--UAGGGGCu 5'
hsa-miR-542-5p	SMIM3	NM_032947	153	-28.22	2	17	190	212	3' agagcaCUGUACUACUAGGGGCu 5'
hsa-miR-542-5p	GM2A	NM_000405	151	-18.48	2	16	236	259	3' agagcacUGUACU-ACUAGGGGCu 5'
hsa-miR-542-5p	GM2A	NM_001167607	151	-18.48	2	16	47	70	3' agagcacUGUACU-ACUAGGGGCu 5'
hsa-miR-542-5p	N4BP3	NM_015111	152	-26.09	2	21	2347	2366	3' agAGCACUGUACUACUAGGGGCu 5'
hsa-miR-542-5p	BTNL8	NM_024850	152	-17.31	2	18	247	268	3' agagcACUGUACUACUAGGGGCu 5'
hsa-miR-542-5p	BTNL8	NM_001159708	152	-17.31	2	18	247	268	3' agagcACUGUACUACUAGGGGCu 5'
hsa-miR-542-5p	MTMR12	NM_001040446	155	-25.33	2	21	38	59	3' agAGCACUGUACUACUAGGGGCu 5'
hsa-miR-542-5p	TMEM14B	NM_001286488	155	-21.48	2	15	319	341	3' agagcacuGUACUACUAGGGGCu 5'
hsa-miR-542-5p	TMEM14B	NM_001286489	155	-21.48	2	15	319	341	3' agagcacuGUACUACUAGGGGCu 5'
hsa-miR-542-5p	LOC554223	NM_001207043	162	-28.33	2	21	279	301	3' agAGCACUGUACUAC-UAGGGGCu 5'
hsa-miR-542-5p	SLC29A1	NM_001078175	151	-27.75	2	21	250	274	3' agAGCACUG-UACU-ACUAGGGGCu 5'
hsa-miR-542-5p	SLC29A1	NM_001078177	151	-27.75	2	21	250	274	3' agAGCACUG-UACU-ACUAGGGGCu 5'
hsa-miR-542-5p	SLC29A1	NM_001078176	151	-27.75	2	21	250	274	3' agAGCACUG-UACU-ACUAGGGGCu 5'
hsa-miR-542-5p	SLC29A1	NM_004955	151	-27.75	2	21	250	274	3' agAGCACUG-UACU-ACUAGGGGCu 5'
hsa-miR-542-5p	SLC29A1	NM_001078174	151	-27.75	2	21	250	274	3' agAGCACUG-UACU-ACUAGGGGCu 5'
hsa-miR-542-5p	CD109	NM_001159587	155	-24.79	2	20	1058	1082	3' agaGCACU--GUACUACUAGGGGCu 5'
hsa-miR-542-5p	CD109	NM_133493	155	-24.79	2	20	1058	1082	3' agaGCACU--GUACUACUAGGGGCu 5'
hsa-miR-542-5p	CD109	NM_001159588	155	-24.79	2	20	1058	1082	3' agaGCACU--GUACUACUAGGGGCu 5'
hsa-miR-542-5p	NCOA7	NM_001199620	161	-23.11	2	18	2831	2854	3' agagcACUGUACUAC-UAGGGGCu 5'
hsa-miR-542-5p	NCOA7	NM_001199619	161	-23.11	2	18	2831	2854	3' agagcACUGUACUAC-UAGGGGCu 5'
hsa-miR-542-5p	NCOA7	NM_001122842	161	-23.11	2	18	2831	2854	3' agagcACUGUACUAC-UAGGGGCu 5'
hsa-miR-542-5p	NCOA7	NM_181782	161	-23.11	2	18	2831	2854	3' agagcACUGUACUAC-UAGGGGCu 5'
hsa-miR-542-5p	NCOA7	NM_001199621	161	-23.11	2	18	2831	2854	3' agagcACUGUACUAC-UAGGGGCu 5'
hsa-miR-542-5p	NCOA7	NM_001199622	161	-23.11	2	18	2831	2854	3' agagcACUGUACUAC-UAGGGGCu 5'
hsa-miR-542-5p	PPP1R14C	NM_030949	163	-25.37	2	21	1152	1173	3' agAGCACUGUACUACUAGGGGCu 5'
hsa-miR-542-5p	WTAP	NM_001270532	155	-21.97	2	21	621	646	3' agAGCAC-UGUACUAC--UAGGGGCu 5'
hsa-miR-542-5p	WTAP	NM_001270533	155	-21.97	2	21	621	646	3' agAGCAC-UGUACUAC--UAGGGGCu 5'
hsa-miR-542-5p	WTAP	NM_152858	155	-21.97	2	21	898	923	3' agAGCAC-UGUACUAC--UAGGGGCu 5'
hsa-miR-542-5p	WTAP	NM_152857	155	-21.97	2	21	898	923	3' agAGCAC-UGUACUAC--UAGGGGCu 5'
hsa-miR-542-5p	PXDC1	NM_183373	152	-21.19	2	12	842	864	3' agagcacuguaCUACUAGGGGCu 5'
hsa-miR-542-5p	CUTA	NM_001014840	167	-28.04	2	15	13	35	3' agagcacuGUACUACUAGGGGCu 5'
hsa-miR-542-5p	CUTA	NM_001014837	167	-28.04	2	15	13	35	3' agagcacuGUACUACUAGGGGCu 5'
hsa-miR-542-5p	CUTA	NM_001014433	167	-28.04	2	15	13	35	3' agagcacuGUACUACUAGGGGCu 5'
hsa-miR-542-5p	CUTA	NM_001014838	167	-28.04	2	15	13	35	3' agagcacuGUACUACUAGGGGCu 5'
hsa-miR-542-5p	CUTA	NM_015921	167	-28.04	2	15	13	35	3' agagcacuGUACUACUAGGGGCu 5'
hsa-miR-542-5p	ZC3H12D	NM_207360	177	-29.15	2	21	2600	2622	3' agAGCACUGUACUACUAGGGGCu 5'
hsa-miR-542-5p	RAET1E	NM_001243328	158	-26.54	2	17	476	496	3' agagcaCUGUACUACUAGGGGCu 5'
hsa-miR-542-5p	C7orf26	NM_024067	155	-32.24	2	21	352	376	3' agAGCAC-UGUACUAC-UAGGGGCu 5'
hsa-miR-542-5p	ADCYAP1R1	NM_001199635	156	-20.03	3	20	1723	1745	3' agaGCACUGUACUACUAGGGGcu 5'
hsa-miR-542-5p	ADCYAP1R1	NM_001199635	153	-15.93	2	20	3352	3374	3' agaGCACUGUA-CUACUAGGGGCu 5'
hsa-miR-542-5p	ADCYAP1R1	NM_001199636	156	-20.03	3	20	1723	1745	3' agaGCACUGUACUACUAGGGGcu 5'
hsa-miR-542-5p	ADCYAP1R1	NM_001199636	153	-15.93	2	20	3352	3374	3' agaGCACUGUA-CUACUAGGGGCu 5'
hsa-miR-542-5p	ADCYAP1R1	NM_001118	156	-20.03	3	20	1723	1745	3' agaGCACUGUACUACUAGGGGcu 5'
hsa-miR-542-5p	ADCYAP1R1	NM_001118	153	-15.93	2	20	3352	3374	3' agaGCACUGUA-CUACUAGGGGCu 5'
hsa-miR-542-5p	ADCYAP1R1	NM_001199637	156	-20.03	3	20	1723	1745	3' agaGCACUGUACUACUAGGGGcu 5'
hsa-miR-542-5p	ADCYAP1R1	NM_001199637	153	-15.93	2	20	3352	3374	3' agaGCACUGUA-CUACUAGGGGCu 5'
hsa-miR-542-5p	NPTX2	NM_002523	160	-27.36	2	21	430	454	3' agAGCACUGU-ACU-AC-UAGGGGCu 5'
hsa-miR-542-5p	TTC26	NM_001287513	153	-17.74	2	17	1491	1513	3' agagcaCUGUACUACUAGGGGCu 5'
hsa-miR-542-5p	TTC26	NM_024926	153	-17.74	2	17	1491	1513	3' agagcaCUGUACUACUAGGGGCu 5'
hsa-miR-542-5p	TTC26	NM_001144920	153	-17.74	2	17	1558	1580	3' agagcaCUGUACUACUAGGGGCu 5'
hsa-miR-542-5p	TTC26	NM_001144923	153	-17.74	2	17	1491	1513	3' agagcaCUGUACUACUAGGGGCu 5'
hsa-miR-542-5p	TTC26	NM_001287512	153	-17.74	2	17	1491	1513	3' agagcaCUGUACUACUAGGGGCu 5'
hsa-miR-542-5p	UBN2	NM_173569	156	-24.67	2	21	2227	2251	3' agAGCAC--UGUACUACUAGGGGCu 5'
hsa-miR-542-5p	ZYX	NM_001010972	160	-24.36	2	21	159	182	3' agAGCACUGUAC-UACUAGGGGCu 5'
hsa-miR-542-5p	ZYX	NM_003461	160	-24.36	2	21	159	182	3' agAGCACUGUAC-UACUAGGGGCu 5'
hsa-miR-542-5p	MMD2	NM_001270375	155	-24.66	3	19	75	97	3' agagCACUGUACUACUAGGGGcu 5'
hsa-miR-542-5p	RASA4	NM_006989	151	-26.12	2	20	2783	2802	3' agaGCACUGUACUACUAGGGGCu 5'
hsa-miR-542-5p	RASA4B	NM_001277335	151	-26.12	2	20	2783	2802	3' agaGCACUGUACUACUAGGGGCu 5'
hsa-miR-542-5p	CEP41	NM_018718	156	-25.48	3	20	3860	3882	3' agaGCACUGUACUACUAGGGGcu 5'
hsa-miR-542-5p	CEP41	NM_001257158	156	-25.48	3	20	3860	3882	3' agaGCACUGUACUACUAGGGGcu 5'
hsa-miR-542-5p	CEP41	NM_001257159	156	-25.48	3	20	3860	3882	3' agaGCACUGUACUACUAGGGGcu 5'
hsa-miR-542-5p	PLXNA4	NM_020911	154	-23.6	2	18	3666	3688	3' agagcACUGUACUACUAGGGGCu 5'
hsa-miR-542-5p	KIAA1549	NM_020910	152	-23.07	2	21	3959	3978	3' agAGCACUGUACUACUAGGGGCu 5'
hsa-miR-542-5p	KIAA1549	NM_001164665	152	-23.07	2	21	3959	3978	3' agAGCACUGUACUACUAGGGGCu 5'
hsa-miR-542-5p	ATG9B	NM_173681	152	-22.77	2	21	1487	1506	3' agAGCACUGUACUACUAGGGGCu 5'
hsa-miR-542-5p	MCPH1	NM_001172574	155	-28.98	2	20	1241	1267	3' agaGCACUGUAC----UACUAGGGGCu 5'
hsa-miR-542-5p	MCPH1	NM_001172575	155	-28.98	2	20	1241	1267	3' agaGCACUGUAC----UACUAGGGGCu 5'
hsa-miR-542-5p	C8orf44	NM_019607	159	-22.71	2	16	38	61	3' agagcacUGUACU-ACUAGGGGCu 5'
hsa-miR-542-5p	GRHL2	NM_024915	151	-25.62	2	20	1768	1791	3' agaGCACU-GUACUACUAGGGGCu 5'
hsa-miR-542-5p	THEM6	NM_016647	151	-27.97	3	20	836	860	3' agaGCACUGUACU--ACUAGGGGcu 5'
hsa-miR-542-5p	SFRP1	NM_003012	155	-27.39	3	20	692	716	3' agaGCACUGUACU--ACUAGGGGcu 5'
hsa-miR-542-5p	LY6D	NM_003695	153	-21.72	2	17	240	262	3' agagcaCUGUACUACUAGGGGCu 5'
hsa-miR-542-5p	TMEM215	NM_212558	160	-23.42	2	18	1251	1272	3' agagcACUGUACUACUAGGGGCu 5'
hsa-miR-542-5p	NTRK2	NM_001018065	154	-25.11	2	21	3909	3931	3' agAGC-ACUGUACUACUAGGGGCu 5'
hsa-miR-542-5p	NTRK2	NM_001018066	154	-25.11	2	21	3909	3931	3' agAGC-ACUGUACUACUAGGGGCu 5'
hsa-miR-542-5p	LRRC8A	NM_019594	151	-26.97	2	21	1055	1076	3' agAGCACUGUACUACUAGGGGCu 5'
hsa-miR-542-5p	LRRC8A	NM_001127244	151	-26.97	2	21	1055	1076	3' agAGCACUGUACUACUAGGGGCu 5'
hsa-miR-542-5p	LRRC8A	NM_001127245	151	-26.97	2	21	1055	1076	3' agAGCACUGUACUACUAGGGGCu 5'
hsa-miR-542-5p	CDKN2A	NM_001195132	158	-23.99	2	20	139	160	3' agaGCACUGUACUACUAGGGGCu 5'
hsa-miR-542-5p	SMU1	NM_018225	155	-18.8	2	19	806	828	3' agagCACUGUACUACUAGGGGCu 5'
hsa-miR-542-5p	IGFBPL1	NM_001007563	154	-18	2	18	1834	1856	3' agagcACUGUACUACUAGGGGCu 5'
hsa-miR-542-5p	FANCC	NM_000136	157	-27.65	2	21	1507	1529	3' agAGCACUGUACUACUAGGGGCu 5'
hsa-miR-542-5p	FANCC	NM_001243743	157	-27.65	2	21	1507	1529	3' agAGCACUGUACUACUAGGGGCu 5'
hsa-miR-542-5p	IER5L	NM_203434	153	-20	2	20	846	866	3' agaGCACUGUACUACUAGGGGCu 5'
hsa-miR-542-5p	TOR1A	NM_000113	152	-19.86	2	20	903	925	3' agaGCACUGUACUACUAGGGGCu 5'
hsa-miR-542-5p	YWHAB	NM_003404	151	-16.53	2	11	1685	1705	3' gguucaagacAGUACGUGACu 5'
hsa-miR-542-5p	SLC16A2	NM_006517	161	-24.61	2	17	1597	1619	3' agagcaCUGUACUACUAGGGGCu 5'
hsa-miR-542-5p	ZBED1	NM_004729	153	-16.57	2	21	14	34	3' agAGCACUGUACUACUAGGGGCu 5'
hsa-miR-542-5p	ZBED1	NM_001171136	153	-16.57	2	21	14	34	3' agAGCACUGUACUACUAGGGGCu 5'
hsa-miR-542-5p	ZBED1	NM_001171135	153	-16.57	2	21	14	34	3' agAGCACUGUACUACUAGGGGCu 5'
hsa-miR-542-5p	PCYT1B	NM_001163265	154	-23.8	2	16	773	794	3' agagcacUGUACUACUAGGGGCu 5'
hsa-miR-542-5p	PCYT1B	NM_001163264	154	-23.8	2	16	981	1002	3' agagcacUGUACUACUAGGGGCu 5'
hsa-miR-542-5p	PCYT1B	NM_004845	154	-23.8	2	16	981	1002	3' agagcacUGUACUACUAGGGGCu 5'
hsa-miR-542-5p	SYN1	NM_006950	151	-21.08	2	15	122	144	3' agagcacuGUACUACUAGGGGCu 5'
hsa-miR-542-5p	SYN1	NM_133499	151	-21.08	2	15	192	214	3' agagcacuGUACUACUAGGGGCu 5'
hsa-miR-542-5p	FAM120C	NM_017848	151	-24.29	2	18	1513	1533	3' agagcACUGUACUACUAGGGGCu 5'
